# Supplementary material for: Two-photon excitation fluorescence microspectroscopy protocols for examining fluorophores in fossil plants
Source: Commun Biol. 2024 Jan 6;7:53. doi: 10.1038/s42003-024-05763-z (PMC10771488; doi:10.1038/s42003-024-05763-z)
Supplement: Supplementary file 3 — Supplementary Data [file 42003_2024_5763_MOESM3_ESM.xlsx]

## Sheet: Figure2B
	Leaf	Matrix
437.1	0	0
438.2	0.0015491	0.0048831
439.3	0.0019279	0.0046192
440.4	0.0024093	0.0072137
441.5	0.0010199	0.0029962
442.6	0.0011154	0.0070198
443.7	0.0024989	0.0075415
444.8	0.0019344	0.0052668
445.9	0.0020364	0.0057485
447	0.0039486	0.0090146
448.1	0.0031335	0.0093544
449.2	0.0031368	0.0113
450.3	0.0019128	0.0094583
451.4	0.0020129	0.0063602
452.5	0.0046512	0.0091465
453.6	0.005079	0.0089286
454.7	0.00433	0.0108
455.8	0.0065339	0.0118
456.9	0.0041324	0.01
458	0.005516	0.014
459.1	0.0059576	0.0131
460.2	0.0039885	0.0128
461.3	0.006963	0.0137
462.4	0.0053093	0.0162
463.5	0.0060766	0.0198
464.6	0.006774	0.0106
465.7	0.0077886	0.0188
466.8	0.0050483	0.0146
467.9	0.0073202	0.0117
469	0.0088824	0.0167
470.1	0.0070023	0.018
471.2	0.0066713	0.0186
472.3	0.0087417	0.0181
473.4	0.0108	0.0183
474.5	0.008202	0.0213
475.6	0.0096831	0.0231
476.7	0.0093992	0.0185
477.8	0.0118	0.0237
478.9	0.0116	0.0237
480	0.0132	0.0217
481.1	0.0115	0.0238
482.2	0.0137	0.0256
483.3	0.0149	0.0235
484.4	0.0155	0.0257
485.5	0.0134	0.0263
486.6	0.0154	0.0273
487.7	0.015	0.0264
488.8	0.0178	0.0283
489.9	0.0179	0.0311
491	0.0177	0.0302
492.1	0.0174	0.0314
493.2	0.018	0.0303
494.3	0.0213	0.0333
495.4	0.0229	0.0357
496.5	0.0237	0.0346
497.6	0.0218	0.0358
498.7	0.0224	0.0359
499.8	0.024	0.0382
500.9	0.0285	0.0384
502	0.0267	0.0399
503.1	0.0271	0.0391
504.2	0.0284	0.0426
505.3	0.0313	0.0406
506.4	0.0288	0.0436
507.5	0.0304	0.0436
508.6	0.0332	0.043
509.7	0.0344	0.0407
510.8	0.034	0.0431
511.9	0.0333	0.0486
513	0.0383	0.0453
514.1	0.0392	0.0479
515.2	0.0404	0.0485
516.3	0.0402	0.0476
517.4	0.0408	0.0481
518.5	0.0441	0.052
519.6	0.0421	0.0479
520.7	0.0459	0.05
521.8	0.0469	0.0525
522.9	0.0491	0.0548
524	0.0509	0.0545
525.1	0.0519	0.0575
526.2	0.0552	0.0584
527.3	0.0559	0.056
528.4	0.0571	0.0629
529.5	0.0589	0.0603
530.6	0.0616	0.059
531.7	0.0625	0.0625
532.8	0.065	0.0655
533.9	0.0682	0.0638
535	0.0702	0.0642
536.1	0.0726	0.0682
537.2	0.0773	0.0657
538.3	0.0789	0.0662
539.4	0.0841	0.0688
540.5	0.086	0.0715
541.6	0.0881	0.0682
542.7	0.0962	0.0747
543.8	0.0963	0.0767
544.9	0.1018	0.079
546	0.1048	0.0781
547.1	0.1078	0.0765
548.2	0.1126	0.0812
549.3	0.1161	0.08
550.4	0.1207	0.0827
551.5	0.1249	0.0816
552.6	0.1298	0.0853
553.7	0.1346	0.09
554.8	0.1409	0.0923
555.9	0.1448	0.0961
557	0.1503	0.0924
558.1	0.1586	0.0998
559.2	0.1664	0.1036
560.3	0.172	0.103
561.4	0.181	0.1073
562.5	0.1894	0.1104
563.6	0.1938	0.1178
564.7	0.2045	0.117
565.8	0.2141	0.1252
566.9	0.2236	0.1249
568	0.226	0.1315
569.1	0.2394	0.1318
570.2	0.2453	0.1377
571.3	0.259	0.1446
572.4	0.2655	0.1487
573.5	0.28	0.1522
574.6	0.2893	0.1589
575.7	0.3015	0.1643
576.8	0.3094	0.1708
577.9	0.3228	0.1765
579	0.3315	0.1823
580.1	0.3443	0.1878
581.2	0.3601	0.1975
582.3	0.3739	0.206
583.4	0.3837	0.2146
584.5	0.3989	0.2222
585.6	0.4162	0.2323
586.7	0.4313	0.2405
587.8	0.4486	0.2472
588.9	0.4642	0.2653
590	0.4787	0.2752
591.1	0.4942	0.2857
592.2	0.5077	0.295
593.3	0.5267	0.3112
594.4	0.5408	0.3169
595.5	0.5617	0.3309
596.6	0.5773	0.3454
597.7	0.5923	0.3519
598.8	0.6073	0.372
599.9	0.6261	0.3897
601	0.6447	0.4049
602.1	0.6651	0.4226
603.2	0.6771	0.4349
604.3	0.6985	0.4554
605.4	0.7296	0.4753
606.5	0.7443	0.4909
607.6	0.7671	0.5161
608.7	0.786	0.5329
609.8	0.8057	0.5577
610.9	0.8322	0.5725
612	0.8459	0.602
613.1	0.8669	0.6195
614.2	0.889	0.6424
615.3	0.9013	0.664
616.4	0.9158	0.6831
617.5	0.9253	0.7004
618.6	0.9369	0.7274
619.7	0.9488	0.7435
620.8	0.9648	0.7618
621.9	0.9628	0.7731
623	0.9695	0.7973
624.1	0.9757	0.8042
625.2	0.9844	0.8289
626.3	0.9945	0.8428
627.4	0.9919	0.8574
628.5	0.9956	0.8692
629.6	0.9995	0.8868
630.7	0.9949	0.8988
631.8	1	0.9187
632.9	0.9977	0.9292
634	0.9993	0.9321
635.1	0.9998	0.9491
636.2	0.9883	0.9601
637.3	0.9856	0.9679
638.4	0.9794	0.9789
639.5	0.9745	0.9783
640.6	0.9663	0.9891
641.7	0.9546	0.9949
642.8	0.9457	0.996
643.9	0.9343	0.9891
645	0.9158	1
646.1	0.9018	0.9966
647.2	0.8815	0.9841
648.3	0.8652	0.9916
649.4	0.8348	0.9726
650.5	0.8157	0.9638
651.6	0.7951	0.9489
652.7	0.7702	0.9449
653.8	0.7406	0.9296
654.9	0.7113	0.9071
656	0.6829	0.8886

## Sheet: Figure2E
	Measured	Fit	Leaf	Matrix
437.1	-6.144	0	0	0
438.2	0.856	0.5134	0	0.5134
439.3	7.856	0.4855	0	0.4855
440.4	3.856	0.7583	0	0.7583
441.5	6.856	0.3149	0	0.3149
442.6	-1.144	0.7379	0	0.7379
443.7	3.856	0.7928	0	0.7928
444.8	5.856	0.5537	0	0.5537
445.9	-0.144	0.6043	0	0.6043
447	4.856	0.9476	0	0.9476
448.1	10.856	0.9832	0	0.9832
449.2	32.856	1.1833	0	1.1833
450.3	3.856	0.9943	0	0.9943
451.4	7.856	0.6686	0	0.6686
452.5	7.856	0.9615	0	0.9615
453.6	7.856	0.9387	0	0.9387
454.7	0.856	1.1302	0	1.1302
455.8	8.856	1.2452	0	1.2452
456.9	2.856	1.0562	0	1.0562
458	2.856	1.467	0	1.467
459.1	3.856	1.3801	0	1.3801
460.2	-0.144	1.3422	0	1.3422
461.3	-2.144	1.4363	0	1.4363
462.4	18.856	1.7017	0	1.7017
463.5	-4.144	2.078	0	2.078
464.6	5.856	1.118	0	1.118
465.7	14.856	1.9753	0	1.9753
466.8	3.856	1.5344	0	1.5344
467.9	4.856	1.2287	0	1.2287
469	0.856	1.7604	0	1.7604
470.1	-5.144	1.8924	0	1.8924
471.2	4.856	1.9516	0	1.9516
472.3	1.856	1.9046	0	1.9046
473.4	1.856	1.9271	0	1.9271
474.5	2.856	2.2413	0	2.2413
475.6	1.856	2.424	0	2.424
476.7	7.856	1.9495	0	1.9495
477.8	2.856	2.4892	0	2.4892
478.9	4.856	2.4937	0	2.4937
480	-2.144	2.2825	0	2.2825
481.1	31.856	2.5021	0	2.5021
482.2	4.856	2.6864	0	2.6864
483.3	0.856	2.4726	0	2.4726
484.4	19.856	2.6986	0	2.6986
485.5	-1.144	2.7639	0	2.7639
486.6	2.856	2.8689	0	2.8689
487.7	3.856	2.7713	0	2.7713
488.8	15.856	2.9775	0	2.9775
489.9	5.856	3.2655	0	3.2655
491	7.856	3.1753	0	3.1753
492.1	1.856	3.3003	0	3.3003
493.2	0.856	3.1819	0	3.1819
494.3	1.856	3.498	0	3.498
495.4	4.856	3.7488	0	3.7488
496.5	4.856	3.6334	0	3.6334
497.6	16.856	3.7615	0	3.7615
498.7	10.856	3.7743	0	3.7743
499.8	3.856	4.0165	0	4.0165
500.9	-5.144	4.0383	0	4.0383
502	-1.144	4.1953	0	4.1953
503.1	5.856	4.1122	0	4.1122
504.2	3.856	4.4758	0	4.4758
505.3	8.856	4.2701	0	4.2701
506.4	6.856	4.5849	0	4.5849
507.5	4.856	4.5875	0	4.5875
508.6	15.856	4.5183	0	4.5183
509.7	-4.144	4.2821	0	4.2821
510.8	-0.144	4.5279	0	4.5279
511.9	8.856	5.1084	0	5.1084
513	2.856	4.7659	0	4.7659
514.1	2.856	5.0391	0	5.0391
515.2	-2.144	5.1003	0	5.1003
516.3	4.856	4.9986	0	4.9986
517.4	1.856	5.0563	0	5.0563
518.5	-0.144	5.4712	0	5.4712
519.6	6.856	5.0316	0	5.0316
520.7	3.856	5.2568	0	5.2568
521.8	-0.144	5.5161	0	5.5161
522.9	2.856	5.7569	0	5.7569
524	21.856	5.7245	0	5.7245
525.1	-1.144	6.0406	0	6.0406
526.2	1.856	6.1345	0	6.1345
527.3	7.856	5.8876	0	5.8876
528.4	5.856	6.611	0	6.611
529.5	6.856	6.3345	0	6.3345
530.6	-1.144	6.2008	0	6.2008
531.7	50.856	6.5663	0	6.5663
532.8	3.856	6.8864	0	6.8864
533.9	0.856	6.7041	0	6.7041
535	-0.144	6.7488	0	6.7488
536.1	0.856	7.1744	0	7.1744
537.2	3.856	6.9095	0	6.9095
538.3	-0.144	6.9554	0	6.9554
539.4	-6.144	7.2274	0	7.2274
540.5	5.856	7.5181	0	7.5181
541.6	8.856	7.166	0	7.166
542.7	14.856	7.8567	0	7.8567
543.8	6.856	8.0673	0	8.0673
544.9	10.856	8.3071	0	8.3071
546	17.856	8.2135	0	8.2135
547.1	3.856	8.0405	0	8.0405
548.2	13.856	8.5332	0	8.5332
549.3	10.856	8.4112	0	8.4112
550.4	-7.144	8.69	0	8.69
551.5	8.856	8.581	0	8.581
552.6	10.856	8.9661	0	8.9661
553.7	12.856	9.4624	0	9.4624
554.8	-1.144	9.7037	0	9.7037
555.9	10.856	10.099	0	10.099
557	1.856	9.7159	0	9.7159
558.1	2.856	10.4961	0	10.4961
559.2	4.856	10.8921	0	10.8921
560.3	-7.144	10.8321	0	10.8321
561.4	28.856	11.276	0	11.276
562.5	31.856	11.609	0	11.609
563.6	5.856	12.3879	0	12.3879
564.7	8.856	12.3033	0	12.3033
565.8	-0.144	13.1656	0	13.1656
566.9	45.856	13.126	0	13.126
568	10.856	13.828	0	13.828
569.1	17.856	13.8545	0	13.8545
570.2	3.856	14.4785	0	14.4785
571.3	28.856	15.1967	0	15.1967
572.4	7.856	15.6325	0	15.6325
573.5	0.856	15.9985	0	15.9985
574.6	11.856	16.7086	0	16.7086
575.7	-0.144	17.2762	0	17.2762
576.8	12.856	17.957	0	17.957
577.9	6.856	18.5545	0	18.5545
579	11.856	19.1653	0	19.1653
580.1	32.856	19.7424	0	19.7424
581.2	-2.144	20.7638	0	20.7638
582.3	23.856	21.6535	0	21.6535
583.4	23.856	22.5576	0	22.5576
584.5	17.856	23.3603	0	23.3603
585.6	-3.144	24.4168	0	24.4168
586.7	5.856	25.2763	0	25.2763
587.8	7.856	25.99	0	25.99
588.9	24.856	27.8884	0	27.8884
590	10.856	28.9246	0	28.9246
591.1	22.856	30.0374	0	30.0374
592.2	0.856	31.0056	0	31.0056
593.3	8.856	32.7145	0	32.7145
594.4	24.856	33.316	0	33.316
595.5	42.856	34.7827	0	34.7827
596.6	20.856	36.3058	0	36.3058
597.7	31.856	36.9964	0	36.9964
598.8	103.856	39.1064	0	39.1064
599.9	40.856	40.9702	0	40.9702
601	10.856	42.5601	0	42.5601
602.1	27.856	44.4195	0	44.4195
603.2	4.856	45.7135	0	45.7135
604.3	55.856	47.8702	0	47.8702
605.4	93.856	49.9629	0	49.9629
606.5	36.856	51.5993	0	51.5993
607.6	11.856	54.2563	0	54.2563
608.7	52.856	56.0143	0	56.0143
609.8	69.856	58.6268	0	58.6268
610.9	73.856	60.1777	0	60.1777
612	37.856	63.2828	0	63.2828
613.1	29.856	65.1205	0	65.1205
614.2	163.856	67.5329	0	67.5329
615.3	79.856	69.804	0	69.804
616.4	55.856	71.8074	0	71.8074
617.5	19.856	73.626	0	73.626
618.6	61.856	76.4611	0	76.4611
619.7	185.856	78.1602	0	78.1602
620.8	17.856	80.0851	0	80.0851
621.9	126.856	81.266	0	81.266
623	44.856	83.8092	0	83.8092
624.1	58.856	84.542	0	84.542
625.2	62.856	87.1381	0	87.1381
626.3	188.856	88.5964	0	88.5964
627.4	24.856	90.1252	0	90.1252
628.5	117.856	91.3708	0	91.3708
629.6	48.856	93.2173	0	93.2173
630.7	56.856	94.4834	0	94.4834
631.8	72.856	96.5779	0	96.5779
632.9	135.856	97.674	0	97.674
634	146.856	97.9783	0	97.9783
635.1	125.856	99.773	0	99.773
636.2	184.856	100.921	0	100.921
637.3	65.856	101.75	0	101.75
638.4	141.856	102.899	0	102.899
639.5	54.856	102.844	0	102.844
640.6	145.856	103.979	0	103.979
641.7	104.856	104.585	0	104.585
642.8	96.856	104.704	0	104.704
643.9	111.856	103.971	0	103.971
645	59.856	105.12	0	105.12
646.1	45.856	104.762	0	104.762
647.2	96.856	103.445	0	103.445
648.3	104.856	104.241	0	104.241
649.4	78.856	102.24	0	102.24
650.5	158.856	101.317	0	101.317
651.6	143.856	99.7492	0	99.7492
652.7	86.856	99.3264	0	99.3264
653.8	107.856	97.7232	0	97.7232
654.9	45.856	95.3535	0	95.3535
656	133.856	93.4095	0	93.4095

## Sheet: Figure2F
	Measured	Fit	Leaf	Matrix
437.1	0.4231	0	0	0
438.2	9.4231	0.4811	0.2368	0.2443
439.3	9.4231	0.5258	0.2947	0.2311
440.4	7.4231	0.7292	0.3683	0.3609
441.5	-0.5769	0.3058	0.1559	0.1499
442.6	6.4231	0.5217	0.1705	0.3512
443.7	6.4231	0.7594	0.382	0.3773
444.8	2.4231	0.5593	0.2957	0.2635
445.9	-0.5769	0.5989	0.3113	0.2876
447	8.4231	1.0546	0.6036	0.451
448.1	9.4231	0.9469	0.479	0.468
449.2	13.4231	1.0427	0.4795	0.5632
450.3	-0.5769	0.7657	0.2924	0.4732
451.4	2.4231	0.6259	0.3077	0.3182
452.5	3.4231	1.1687	0.711	0.4576
453.6	1.4231	1.2231	0.7764	0.4467
454.7	-5.5769	1.1998	0.6619	0.5379
455.8	2.4231	1.5914	0.9988	0.5926
456.9	2.4231	1.1344	0.6317	0.5027
458	17.4231	1.5414	0.8432	0.6982
459.1	-0.5769	1.5676	0.9107	0.6569
460.2	-0.5769	1.2485	0.6097	0.6388
461.3	9.4231	1.748	1.0644	0.6836
462.4	-6.5769	1.6215	0.8116	0.8099
463.5	6.4231	1.9179	0.9289	0.989
464.6	40.4231	1.5676	1.0355	0.5321
465.7	2.4231	2.1307	1.1906	0.9401
466.8	-0.5769	1.502	0.7717	0.7303
467.9	7.4231	1.7038	1.119	0.5848
469	0.4231	2.1956	1.3578	0.8378
470.1	7.4231	1.971	1.0704	0.9006
471.2	3.4231	1.9486	1.0198	0.9288
472.3	1.4231	2.2428	1.3363	0.9065
473.4	3.4231	2.5751	1.6579	0.9172
474.5	7.4231	2.3204	1.2538	1.0667
475.6	3.4231	2.6339	1.4802	1.1537
476.7	1.4231	2.3646	1.4368	0.9278
477.8	12.4231	2.9841	1.7994	1.1847
478.9	3.4231	2.9584	1.7715	1.1869
480	-0.5769	3.1081	2.0218	1.0863
481.1	3.4231	2.9502	1.7594	1.1908
482.2	-1.5769	3.3757	2.0971	1.2785
483.3	18.4231	3.4522	2.2754	1.1768
484.4	-2.5769	3.6503	2.366	1.2843
485.5	3.4231	3.3679	2.0525	1.3155
486.6	1.4231	3.7199	2.3545	1.3654
487.7	3.4231	3.6046	2.2857	1.3189
488.8	0.4231	4.133	2.7159	1.4171
489.9	0.4231	4.2977	2.7435	1.5542
491	4.4231	4.2095	2.6983	1.5112
492.1	39.4231	4.2317	2.661	1.5707
493.2	-0.5769	4.2691	2.7547	1.5144
494.3	4.4231	4.914	3.2492	1.6648
495.4	2.4231	5.2822	3.4981	1.7842
496.5	5.4231	5.3585	3.6293	1.7292
497.6	3.4231	5.1246	3.3344	1.7902
498.7	7.4231	5.2229	3.4266	1.7963
499.8	2.4231	5.5735	3.6619	1.9116
500.9	4.4231	6.277	4.355	1.922
502	6.4231	6.0822	4.0855	1.9967
503.1	4.4231	6.1057	4.1485	1.9571
504.2	42.4231	6.4746	4.3444	2.1302
505.3	7.4231	6.8146	4.7823	2.0323
506.4	9.4231	6.5858	4.4037	2.1821
507.5	6.4231	6.8231	4.6398	2.1833
508.6	-0.5769	7.219	5.0686	2.1504
509.7	-3.5769	7.2973	5.2593	2.038
510.8	3.4231	7.3534	5.1985	2.155
511.9	7.4231	7.5267	5.0955	2.4313
513	0.4231	8.1185	5.8503	2.2683
514.1	4.4231	8.3972	5.9989	2.3983
515.2	1.4231	8.5994	6.172	2.4274
516.3	31.4231	8.5259	6.1469	2.379
517.4	5.4231	8.6375	6.231	2.4065
518.5	3.4231	9.3483	6.7444	2.6039
519.6	12.4231	8.8291	6.4344	2.3947
520.7	4.4231	9.5134	7.0116	2.5019
521.8	2.4231	9.8004	7.175	2.6253
522.9	54.4231	10.253	7.5131	2.7399
524	19.4231	10.5102	7.7857	2.7245
525.1	5.4231	10.815	7.9401	2.8749
526.2	4.4231	11.3528	8.4332	2.9196
527.3	11.4231	11.3506	8.5485	2.8021
528.4	35.4231	11.8678	8.7214	3.1464
529.5	-0.5769	12.0235	9.0087	3.0148
530.6	33.4231	12.3653	9.4141	2.9512
531.7	20.4231	12.6834	9.5583	3.1251
532.8	23.4231	13.2199	9.9424	3.2775
533.9	64.4231	13.6206	10.4299	3.1907
535	2.4231	13.9418	10.7298	3.212
536.1	5.4231	14.5158	11.1013	3.4145
537.2	43.4231	15.1107	11.8223	3.2884
538.3	25.4231	15.3673	12.057	3.3103
539.4	0.4231	16.2885	12.8487	3.4398
540.5	14.4231	16.7174	13.1393	3.5781
541.6	10.4231	16.8712	13.4607	3.4105
542.7	8.4231	18.4519	14.7126	3.7393
543.8	7.4231	18.5541	14.7146	3.8395
544.9	2.4231	19.5085	15.5549	3.9537
546	25.4231	19.923	16.0139	3.9091
547.1	12.4231	20.2984	16.4716	3.8268
548.2	4.4231	21.2759	17.2146	4.0613
549.3	22.4231	21.7527	17.7495	4.0032
550.4	22.4231	22.585	18.4492	4.1358
551.5	8.4231	23.1834	19.0994	4.084
552.6	26.4231	24.1114	19.8441	4.2673
553.7	20.4231	25.0746	20.5712	4.5035
554.8	5.4231	26.1625	21.5442	4.6183
555.9	1.4231	26.9349	22.1285	4.8065
557	9.4231	27.5995	22.9753	4.6241
558.1	15.4231	29.2368	24.2414	4.9954
559.2	57.4231	30.6161	25.4322	5.1839
560.3	20.4231	31.4436	26.2883	5.1554
561.4	2.4231	33.0309	27.6642	5.3666
562.5	37.4231	34.4815	28.9564	5.5251
563.6	3.4231	35.5285	29.6327	5.8958
564.7	38.4231	37.1128	31.2573	5.8555
565.8	30.4231	38.9996	32.7337	6.266
566.9	37.4231	40.4325	34.1854	6.2471
568	90.4231	41.1358	34.5546	6.5812
569.1	17.4231	43.1913	36.5975	6.5938
570.2	54.4231	44.385	37.4942	6.8908
571.3	29.4231	46.8309	39.5983	7.2326
572.4	49.4231	48.0197	40.5796	7.44
573.5	9.4231	50.4207	42.8065	7.6142
574.6	23.4231	52.1788	44.2266	7.9522
575.7	20.4231	54.3063	46.084	8.2223
576.8	22.4231	55.8434	47.2971	8.5464
577.9	6.4231	58.1728	49.3421	8.8307
579	137.423	59.8022	50.6808	9.1214
580.1	25.4231	62.0324	52.6364	9.3961
581.2	116.423	64.9319	55.0496	9.8822
582.3	60.4231	67.4618	57.1561	10.3057
583.4	54.4231	69.3891	58.6532	10.7359
584.5	40.4231	72.0921	60.9741	11.118
585.6	23.4231	75.2491	63.6283	11.6208
586.7	127.423	77.9532	65.9234	12.0299
587.8	72.4231	80.94	68.5705	12.3695
588.9	142.423	84.2308	70.9577	13.2731
590	60.4231	86.9485	73.1823	13.7662
591.1	65.4231	89.8342	75.5383	14.2958
592.2	36.4231	92.3624	77.6058	14.7566
593.3	28.4231	96.0909	80.521	15.5699
594.4	209.423	98.5227	82.6664	15.8562
595.5	103.423	102.416	85.8616	16.5543
596.6	76.4231	105.523	88.2434	17.2792
597.7	81.4231	108.157	90.5491	17.6079
598.8	80.4231	111.445	92.8334	18.6121
599.9	82.4231	115.206	95.7064	19.4991
601	98.4231	118.802	98.546	20.2558
602.1	133.423	122.811	101.671	21.1408
603.2	134.423	125.254	103.498	21.7566
604.3	184.423	129.556	106.773	22.783
605.4	339.423	135.316	111.537	23.7791
606.5	88.4231	138.33	113.772	24.5579
607.6	79.4231	143.085	117.263	25.8224
608.7	74.4231	146.803	120.144	26.6591
609.8	149.423	151.072	123.17	27.9025
610.9	142.423	155.857	127.216	28.6406
612	249.423	159.423	129.305	30.1185
613.1	241.423	163.519	132.526	30.9931
614.2	153.423	168.038	135.897	32.1412
615.3	144.423	171.004	137.782	33.2221
616.4	223.423	174.163	139.988	34.1756
617.5	128.423	176.491	141.45	35.0411
618.6	193.423	179.603	143.213	36.3905
619.7	255.423	182.236	145.037	37.1991
620.8	202.423	185.607	147.491	38.1152
621.9	198.423	185.851	147.174	38.6773
623	151.423	188.094	148.206	39.8877
624.1	222.423	189.391	149.154	40.2364
625.2	230.423	191.959	150.487	41.472
626.3	157.423	194.185	152.018	42.1661
627.4	175.423	194.514	151.621	42.8936
628.5	171.423	195.674	152.188	43.4865
629.6	206.423	197.16	152.794	44.3653
630.7	200.423	197.046	152.078	44.9679
631.8	88.4231	198.829	152.864	45.9647
632.9	144.423	198.997	152.511	46.4864
634	291.423	199.387	152.756	46.6312
635.1	246.423	200.322	152.836	47.4854
636.2	172.423	199.111	151.079	48.0317
637.3	149.423	199.083	150.657	48.4264
638.4	187.423	198.684	149.711	48.9731
639.5	184.423	197.906	148.959	48.9467
640.6	178.423	197.194	147.707	49.487
641.7	197.423	195.702	145.926	49.7755
642.8	204.423	194.393	144.561	49.8322
643.9	239.423	192.312	142.828	49.4835
645	173.423	190.016	139.986	50.0301
646.1	217.423	187.706	137.846	49.8597
647.2	211.423	183.99	134.757	49.2328
648.3	144.423	181.869	132.257	49.6119
649.4	176.423	176.265	127.605	48.6594
650.5	255.423	172.907	124.687	48.2201
651.6	142.423	169.022	121.548	47.4741
652.7	228.423	165.01	117.737	47.2729
653.8	127.423	159.72	113.21	46.5098
654.9	141.423	154.112	108.73	45.382
656	73.4231	148.843	104.387	44.4568

## Sheet: Figure3B
	Matrix	Leaf Exterior	Leaf Interior
437.1	0	0	0
438.2	0.0015491	0.0048836	0.0027748
439.3	0.0019279	0.0046185	0.0036284
440.4	0.0024091	0.007214	0.0071876
441.5	0.0010201	0.0029958	0.0012749
442.6	0.0011151	0.00702	0.0109
443.7	0.0024992	0.0075419	0.0091994
444.8	0.0019347	0.005267	0.0014018
445.9	0.0020364	0.0057483	0.0040899
447	0.0039486	0.0090148	0.0095191
448.1	0.0031332	0.0093535	0.0104
449.2	0.0031371	0.0113	0.0083083
450.3	0.001913	0.009459	0.0155
451.4	0.002013	0.0063603	0.0079218
452.5	0.0046515	0.0091469	0.0097932
453.6	0.0050787	0.0089293	0.0168
454.7	0.0043301	0.0108	0.0142
455.8	0.0065339	0.0118	0.0055148
456.9	0.0041326	0.01	0.0062993
458	0.0055163	0.014	0.0113
459.1	0.0059578	0.0131	0.0158
460.2	0.0039882	0.0128	0.0108
461.3	0.0069632	0.0137	0.02
462.4	0.0053093	0.0162	0.0158
463.5	0.0060766	0.0198	0.0152
464.6	0.006774	0.0106	0.0143
465.7	0.0077886	0.0188	0.0139
466.8	0.0050482	0.0146	0.0164
467.9	0.0073204	0.0117	0.0223
469	0.0088825	0.0167	0.0258
470.1	0.0070021	0.018	0.0357
471.2	0.006671	0.0186	0.0243
472.3	0.0087418	0.0181	0.0237
473.4	0.0108	0.0183	0.0253
474.5	0.0082017	0.0213	0.032
475.6	0.0096832	0.0231	0.0309
476.7	0.0093989	0.0185	0.0442
4	0.0118	0.0237	0.0366
439.2	0.0116	0.0237	0.0372
440.3	0.0132	0.0217	0.0375
441.4	0.0115	0.0238	0.031
442.5	0.0137	0.0256	0.0484
443.6	0.0149	0.0235	0.0362
444.7	0.0155	0.0257	0.0318
445.8	0.0134	0.0263	0.0297
446.9	0.0154	0.0273	0.0455
448	0.015	0.0264	0.0366
449.1	0.0178	0.0283	0.0397
450.2	0.0179	0.0311	0.0293
451.3	0.0177	0.0302	0.025
452.4	0.0174	0.0314	0.0418
453.5	0.018	0.0303	0.0428
454.6	0.0213	0.0333	0.0445
455.7	0.0229	0.0357	0.0383
456.8	0.0237	0.0346	0.0412
457.9	0.0218	0.0358	0.0381
459	0.0224	0.0359	0.0565
460.1	0.024	0.0382	0.0451
461.2	0.0285	0.0384	0.0511
462.3	0.0267	0.0399	0.0418
463.4	0.0271	0.0391	0.0555
464.5	0.0284	0.0426	0.0442
465.6	0.0313	0.0406	0.0406
466.7	0.0288	0.0436	0.0616
467.8	0.0304	0.0436	0.0527
468.9	0.0332	0.043	0.0516
470	0.0344	0.0407	0.0592
471.1	0.034	0.0431	0.0492
472.2	0.0333	0.0486	0.0563
473.3	0.0383	0.0453	0.0556
474.4	0.0392	0.0479	0.0534
475.5	0.0404	0.0485	0.0469
476.6	0.0402	0.0476	0.0589
477.7	0.0408	0.0481	0.0601
478.8	0.0441	0.052	0.0513
479.9	0.0421	0.0479	0.0505
481	0.0459	0.05	0.0603
482.1	0.0469	0.0525	0.0693
483.2	0.0491	0.0548	0.0642
484.3	0.0509	0.0545	0.0632
485.4	0.0519	0.0575	0.0631
486.5	0.0552	0.0584	0.0679
487.6	0.0559	0.056	0.043
488.7	0.0571	0.0629	0.0679
489.8	0.0589	0.0603	0.0646
490.9	0.0616	0.059	0.0634
492	0.0625	0.0625	0.0844
493.1	0.065	0.0655	0.0703
494.2	0.0682	0.0638	0.0715
495.3	0.0702	0.0642	0.0784
496.4	0.0726	0.0682	0.0714
497.5	0.0773	0.0657	0.0644
498.6	0.0789	0.0662	0.0659
499.7	0.0841	0.0688	0.0787
500.8	0.086	0.0715	0.0662
501.9	0.0881	0.0682	0.0812
503	0.0962	0.0747	0.0818
504.1	0.0963	0.0767	0.0793
505.2	0.1018	0.079	0.0786
506.3	0.1048	0.0781	0.0695
507.4	0.1078	0.0765	0.0737
508.5	0.1126	0.0812	0.0852
509.6	0.1161	0.08	0.0957
510.7	0.1207	0.0827	0.0788
511.8	0.1249	0.0816	0.0743
512.9	0.1298	0.0853	0.0904
514	0.1346	0.09	0.0871
515.1	0.1409	0.0923	0.0848
516.2	0.1448	0.0961	0.095
517.3	0.1503	0.0924	0.0832
518.4	0.1586	0.0998	0.094
519.5	0.1664	0.1036	0.0861
520.6	0.172	0.103	0.0792
521.7	0.181	0.1073	0.0884
522.8	0.1894	0.1104	0.1056
523.9	0.1938	0.1178	0.1001
525	0.2045	0.117	0.1129
526.1	0.2141	0.1252	0.1082
527.2	0.2236	0.1249	0.0968
528.3	0.226	0.1315	0.105
529.4	0.2394	0.1318	0.1003
530.5	0.2453	0.1377	0.1145
531.6	0.259	0.1446	0.1042
532.7	0.2655	0.1487	0.1047
533.8	0.28	0.1522	0.112
534.9	0.2893	0.1589	0.1264
536	0.3015	0.1643	0.1232
537.1	0.3094	0.1708	0.1261
538.2	0.3228	0.1765	0.1439
539.3	0.3315	0.1823	0.1419
540.4	0.3443	0.1878	0.1297
541.5	0.3601	0.1975	0.1324
542.6	0.3739	0.206	0.1304
543.7	0.3837	0.2146	0.1354
544.8	0.3989	0.2222	0.1409
545.9	0.4162	0.2323	0.1363
547	0.4313	0.2405	0.1583
548.1	0.4486	0.2472	0.161
549.2	0.4642	0.2653	0.1665
550.3	0.4787	0.2752	0.1703
551.4	0.4942	0.2857	0.1763
552.5	0.5077	0.295	0.1949
553.6	0.5267	0.3112	0.1894
554.7	0.5408	0.3169	0.1926
555.8	0.5617	0.3309	0.2158
556.9	0.5773	0.3454	0.2172
558	0.5923	0.3519	0.21
559.1	0.6073	0.372	0.2379
560.2	0.6261	0.3897	0.2301
561.3	0.6447	0.4049	0.2508
562.4	0.6651	0.4226	0.2545
563.5	0.6771	0.4349	0.2721
564.6	0.6985	0.4554	0.2867
565.7	0.7296	0.4753	0.2925
566.8	0.7443	0.4909	0.3022
567.9	0.7671	0.5161	0.3197
569	0.786	0.5329	0.3402
570.1	0.8057	0.5577	0.3566
571.2	0.8322	0.5725	0.3781
572.3	0.8459	0.602	0.3715
573.4	0.8669	0.6195	0.4287
574.5	0.889	0.6424	0.4266
575.6	0.9013	0.664	0.4481
576.7	0.9158	0.6831	0.4598
577.8	0.9253	0.7004	0.4857
578.9	0.9369	0.7274	0.4992
580	0.9488	0.7435	0.5244
581.1	0.9649	0.7618	0.5329
582.2	0.9628	0.7731	0.5525
583.3	0.9695	0.7973	0.5708
584.4	0.9757	0.8042	0.6167
585.5	0.9844	0.8289	0.6334
586.6	0.9945	0.8428	0.6415
587.7	0.9919	0.8574	0.6516
588.8	0.9956	0.8692	0.6992
589.9	0.9995	0.8868	0.693
591	0.9949	0.8988	0.7181
592.1	1	0.9187	0.7785
593.2	0.9977	0.9292	0.7619
594.3	0.9993	0.9321	0.7496
595.4	0.9998	0.9491	0.8255
596.5	0.9883	0.9601	0.8157
597.6	0.9856	0.9679	0.8368
598.7	0.9794	0.9789	0.8471
599.8	0.9745	0.9783	0.884
600.9	0.9663	0.9891	0.8878
602	0.9546	0.9949	0.8948
603.1	0.9457	0.996	0.9222
604.2	0.9343	0.9891	0.9187
605.3	0.9158	1	0.9618
606.4	0.9018	0.9966	0.9244
607.5	0.8815	0.9841	0.9599
608.6	0.8652	0.9916	0.9581
609.7	0.8348	0.9726	0.9673
610.8	0.8157	0.9638	1
611.9	0.7951	0.9489	0.9706
613	0.7702	0.9449	0.9718
614.1	0.7406	0.9296	0.9495
615.2	0.7113	0.9071	0.9469
616.3	0.6829	0.8886	0.9049
617.4	0.9158	0.6831	0.4598
618.5	0.9253	0.7004	0.4857
619.6	0.9369	0.7274	0.4992
620.7	0.9488	0.7435	0.5244
621.8	0.9649	0.7618	0.5329
622.9	0.9628	0.7731	0.5525
624	0.9695	0.7973	0.5708
625.1	0.9757	0.8042	0.6167
626.2	0.9844	0.8289	0.6334
627.3	0.9945	0.8428	0.6415
628.4	0.9919	0.8574	0.6516
629.5	0.9956	0.8692	0.6992
630.6	0.9995	0.8868	0.693
631.7	0.9949	0.8988	0.7181
632.8	1	0.9187	0.7785
633.9	0.9977	0.9292	0.7619
635	0.9993	0.9321	0.7496
636.1	0.9998	0.9491	0.8255
637.2	0.9883	0.9601	0.8157
638.3	0.9856	0.9679	0.8368
639.4	0.9794	0.9789	0.8471
640.5	0.9745	0.9783	0.884
641.6	0.9663	0.9891	0.8878
642.7	0.9546	0.9949	0.8948
643.8	0.9457	0.996	0.9222
644.9	0.9343	0.9891	0.9187
646	0.9158	1	0.9618
647.1	0.9018	0.9966	0.9244
648.2	0.8815	0.9841	0.9599
649.3	0.8652	0.9916	0.9581
650.4	0.8348	0.9726	0.9673
651.5	0.8157	0.9638	1
652.6	0.7951	0.9489	0.9706
653.7	0.7702	0.9449	0.9718
654.8	0.7406	0.9296	0.9495
655.9	0.7113	0.9071	0.9469
657	0.6829	0.8886	0.9049

## Sheet: Figure4A
	760	800	840	880	920	960		Chlorophyll Derivatives/Tannins	Lignin
464.5	0.7402	0.6991	0.5995	0.4401	0.3352	0.2716		0.0326	0.1592
470	0.7921	0.7577	0.6639	0.5064	0.3825	0.2983		0.0363	0.181
475.5	0.838	0.8131	0.7287	0.5744	0.4364	0.3339		0.0387	0.2089
481	0.8775	0.8641	0.7939	0.6467	0.5036	0.3818		0.044	0.243
486.5	0.9153	0.9045	0.8492	0.7156	0.5691	0.4386		0.0494	0.2855
492	0.937	0.9387	0.8893	0.7775	0.642	0.503		0.0527	0.3341
497.5	0.9635	0.9657	0.9335	0.838	0.7144	0.5724		0.0568	0.3901
503	0.9819	0.9864	0.9676	0.8929	0.787	0.6428		0.0621	0.4531
508.5	0.9946	0.9973	0.9867	0.9359	0.8447	0.7125		0.0676	0.5207
514	0.9982	1	0.9964	0.9673	0.8925	0.7833		0.072	0.5949
519.5	1	0.9977	1	0.9882	0.9409	0.8507		0.0773	0.6689
525	0.9955	0.9828	0.9946	1	0.9717	0.9071		0.0829	0.7417
530.5	0.9758	0.9654	0.9777	0.9942	0.9857	0.943		0.0885	0.8078
536	0.9562	0.9464	0.955	0.9837	0.9922	0.9742		0.0933	0.8656
541.5	0.9367	0.9133	0.9237	0.9716	1	1		0.1018	0.9145
547	0.9004	0.8794	0.8921	0.9321	0.9751	0.996		0.1077	0.9543
552.5	0.8656	0.8428	0.8493	0.8954	0.9366	0.9847		0.1159	0.9815
558	0.8328	0.8031	0.811	0.8573	0.9096	0.9724		0.1273	0.9953
563.5	0.7943	0.7618	0.7669	0.8164	0.8772	0.9421		0.1422	1
569	0.7541	0.7185	0.7235	0.7679	0.8266	0.9096		0.1582	0.9917
574.5	0.7129	0.6745	0.6801	0.7169	0.7813	0.8649		0.1812	0.9747
580	0.6735	0.6356	0.6353	0.6719	0.7361	0.8229		0.2121	0.9463
585.5	0.6268	0.5921	0.5921	0.6188	0.6896	0.7758		0.2471	0.9099
591	0.5828	0.5501	0.5473	0.5687	0.6384	0.719		0.2939	0.8642
596.5	0.5367	0.5058	0.5031	0.5215	0.5823	0.6703		0.3497	0.8143
602	0.4937	0.4604	0.4611	0.476	0.5295	0.6079		0.4203	0.7573
607.5	0.4564	0.4235	0.4246	0.4343	0.4868	0.5639		0.5043	0.7012
613	0.417	0.3877	0.3838	0.3942	0.4447	0.5159		0.5937	0.648
618.5	0.385	0.3504	0.35	0.3533	0.4001	0.4694		0.6927	0.5892
624	0.3507	0.316	0.3191	0.3177	0.3596	0.4212		0.7862	0.5304
629.5	0.3233	0.2883	0.2872	0.2869	0.3259	0.3823		0.8721	0.4746
635	0.301	0.2624	0.2628	0.2586	0.2971	0.3488		0.9447	0.4263
640.5	0.2775	0.2381	0.2383	0.2349	0.272	0.3208		0.9926	0.3819
646	0.2606	0.2194	0.2181	0.2155	0.2503	0.2907		1	0.3426
651.5	0.2429	0.1989	0.2021	0.1932	0.2267	0.2695		0.9665	0.3053
657	0.2279	0.1832	0.186	0.1779	0.2079	0.2542		0.8826	0.2719
662.5	0.2109	0.1718	0.1731	0.1656	0.1968	0.2382		0.767	0.2422
668	0.1959	0.1623	0.1641	0.1558	0.1886	0.2236		0.6333	0.2157
673.5	0.181	0.155	0.1556	0.1494	0.1825	0.2152		0.5022	0.1903
679	0.1683	0.1474	0.1494	0.1433	0.1695	0.2087		0.3877	0.1703

## Sheet: Figure7B
	S 550	S 570	Ch/Mi 650	ShG
446.8	0	0	8.2971e-13	0.2518
447.85	0	0.00029602	1.1396e-12	0.325
448.9	0.0021643	0.0015374	1.5625e-12	0.4087
449.95	0.0034437	0.0032088	2.1383e-12	0.5008
451	0.0172	0.0145	2.921e-12	0.5978
452.05	0.0215	0.0222	3.9829e-12	0.6953
453.1	0.0309	0.0238	5.421e-12	0.7877
454.15	0.0383	0.0347	7.3649e-12	0.8695
455.2	0.0501	0.0398	9.9878e-12	0.9351
456.25	0.061	0.0519	1.352e-11	0.9797
457.3	0.0678	0.0584	1.8268e-11	1
458.35	0.0797	0.0725	2.4639e-11	0.9944
459.4	0.0893	0.0786	3.3171e-11	0.9634
460.45	0.0971	0.0844	4.4576e-11	0.9093
461.5	0.1146	0.0935	5.9794e-11	0.8362
462.55	0.1159	0.1011	8.0061e-11	0.7491
463.6	0.1332	0.1089	1.07e-10	0.6538
464.65	0.1389	0.1222	1.4275e-10	0.5559
465.7	0.1549	0.1296	1.9009e-10	0.4605
466.75	0.1575	0.1358	2.5268e-10	0.3717
467.8	0.1706	0.1435	3.3526e-10	0.2922
468.85	0.179	0.151	4.4402e-10	0.2239
469.9	0.1877	0.16	5.8698e-10	0.1671
470.95	0.1955	0.169	7.7458e-10	0.1215
472	0.2123	0.1767	1.0203e-09	0.086
473.05	0.2279	0.1919	1.3414e-09	0.0594
474.1	0.2295	0.1969	1.7605e-09	0.0399
475.15	0.2465	0.2101	2.3062e-09	0.0261
476.2	0.249	0.2186	3.0157e-09	0.0167
477.25	0.2598	0.2219	3.9362e-09	0.0104
478.3	0.2768	0.2307	5.1284e-09	0.0062836
479.35	0.2909	0.2404	6.6695e-09	0.0037078
480.4	0.2938	0.2473	8.6579e-09	0.0021316
481.45	0.306	0.2629	1.1219e-08	0.0011939
482.5	0.3168	0.2689	1.451e-08	0.00065144
483.55	0.3233	0.2829	1.8734e-08	0.00034631
484.6	0.341	0.2904	2.4143e-08	0.00017935
485.65	0.3549	0.3028	3.1056e-08	9.0496e-05
486.7	0.3675	0.3133	3.9877e-08	4.4485e-05
487.75	0.3819	0.3284	5.1111e-08	2.1304e-05
488.8	0.3929	0.3359	6.5389e-08	9.9402e-06
489.85	0.3995	0.3421	8.3504e-08	4.5183e-06
490.9	0.4219	0.3571	1.0644e-07	2.0009e-06
491.95	0.4262	0.3643	1.3544e-07	8.6328e-07
493	0.4412	0.3755	1.7202e-07	3.6287e-07
494.05	0.4537	0.3879	2.1808e-07	1.486e-07
495.1	0.4602	0.3919	2.7597e-07	5.9282e-08
496.15	0.4719	0.4125	3.4859e-07	2.3042e-08
497.2	0.4981	0.4209	4.3953e-07	8.7252e-09
498.25	0.4971	0.4282	5.5317e-07	3.2189e-09
499.3	0.5125	0.4377	6.9494e-07	1.1569e-09
500.35	0.5309	0.4464	8.7145e-07	4.051e-10
501.4	0.5282	0.4598	1.0908e-06	1.3819e-10
502.45	0.5501	0.4779	1.3629e-06	4.5928e-11
503.5	0.562	0.4786	1.6997e-06	1.4871e-11
504.55	0.5731	0.4938	2.116e-06	4.6912e-12
505.6	0.5843	0.4987	2.6294e-06	1.4417e-12
506.65	0.5941	0.5165	3.2614e-06	4.3166e-13
507.7	0.5966	0.532	4.038e-06	1.2591e-13
508.75	0.617	0.533	4.9903e-06	3.5782e-14
509.8	0.6229	0.5412	6.1561e-06	9.9069e-15
510.85	0.6382	0.5618	7.5804e-06	2.6721e-15
511.9	0.6566	0.5724	9.3173e-06	7.0221e-16
512.95	0.6774	0.5794	1.1431e-05	1.7977e-16
514	0.6754	0.5964	1.3999e-05	4.484e-17
515.05	0.694	0.6049	1.7113e-05	1.0896e-17
516.1	0.7051	0.6135	2.0881e-05	2.5796e-18
517.15	0.712	0.6281	2.5434e-05	5.9492e-19
518.2	0.7253	0.6355	3.0921e-05	1.3368e-19
519.25	0.7455	0.6458	3.7525e-05	2.9265e-20
520.3	0.7482	0.6567	4.5455e-05	6.2415e-21
521.35	0.7619	0.6748	5.4962e-05	1.2969e-21
522.4	0.7716	0.6756	6.6337e-05	2.6251e-22
523.45	0.7835	0.6998	7.9919e-05	5.1772e-23
524.5	0.7838	0.7047	9.6107e-05	9.9474e-24
525.55	0.8051	0.715	0.00011536	1.862e-24
526.6	0.8051	0.7279	0.00013823	3.3958e-25
527.65	0.8152	0.7279	0.00016532	6.0327e-26
528.7	0.8277	0.7391	0.00019737	1.0442e-26
529.75	0.8299	0.7446	0.00023519	1.761e-27
530.8	0.8414	0.76	0.00027976	2.8931e-28
531.85	0.8522	0.7619	0.00033216	4.6308e-29
532.9	0.8595	0.7815	0.00039367	7.2205e-30
533.95	0.8815	0.7902	0.00046572	1.0969e-30
535	0.883	0.7996	0.00054995	1.6236e-31
536.05	0.8799	0.8127	0.00064823	2.3412e-32
537.1	0.899	0.8173	0.00076268	3.2889e-33
538.15	0.9064	0.8188	0.00089572	4.5009e-34
539.2	0.9116	0.8405	0.00105	6.0014e-35
540.25	0.9253	0.8507	0.0012287	7.7961e-36
541.3	0.9225	0.8548	0.0014352	9.8667e-37
542.35	0.9326	0.856	0.0016733	1.2166e-37
543.4	0.9359	0.874	0.0019473	1.4612e-38
544.45	0.9406	0.8745	0.0022621	1.71e-39
545.5	0.9541	0.8842	0.002623	1.9497e-40
546.55	0.9514	0.8891	0.003036	2.1657e-41
547.6	0.9512	0.898	0.0035076	2.3436e-42
548.65	0.9553	0.9054	0.0040451	2.4706e-43
549.7	0.953	0.906	0.0046565	2.5376e-44
550.75	0.9639	0.9202	0.0053505	2.5394e-45
551.8	0.9668	0.9157	0.0061367	2.4757e-46
552.85	0.9806	0.9306	0.0070257	2.3514e-47
553.9	0.9814	0.9389	0.0080289	2.1756e-48
554.95	0.9825	0.9397	0.0091586	1.9613e-49
556	0.9771	0.944	0.0104	1.7226e-50
557.05	0.9937	0.9586	0.0119	1.4739e-51
558.1	1	0.9652	0.0134	1.2287e-52
559.15	0.9944	0.964	0.0152	9.9775e-54
560.2	0.9984	0.981	0.0172	7.8946e-55
561.25	0.9991	0.9784	0.0194	6.0856e-56
562.3	0.9864	0.9725	0.0219	4.5703e-57
563.35	0.9916	0.9803	0.0246	3.3439e-58
564.4	0.9922	0.9858	0.0276	2.3832e-59
565.45	0.9898	0.9822	0.0309	1.655e-60
566.5	0.9896	0.9702	0.0346	1.1197e-61
567.55	0.992	0.9881	0.0386	7.3805e-63
568.6	0.9867	0.9985	0.043	4.7395e-64
569.65	0.9691	0.9958	0.0478	2.9646e-65
570.7	0.99	0.9836	0.053	1.807e-66
571.75	0.9864	0.9994	0.0588	1.073e-67
572.8	0.979	0.9942	0.065	6.2074e-69
573.85	0.9626	0.9934	0.0717	3.4986e-70
574.9	0.9563	0.9889	0.079	1.9207e-71
575.95	0.9608	0.999	0.0869	1.0275e-72
577	0.951	1	0.0954	5.3551e-74
578.05	0.9615	0.992	0.1046	2.719e-75
579.1	0.9438	0.9884	0.1144	1.345e-76
580.15	0.9391	0.9906	0.1249	6.481e-78
581.2	0.928	0.9913	0.1362	3.0429e-79
582.25	0.9335	0.9821	0.1482	1.3919e-80
583.3	0.9285	0.9805	0.1609	6.203e-82
584.35	0.9147	0.9904	0.1744	2.6931e-83
585.4	0.9044	0.9778	0.1887	1.1389e-84
586.45	0.8897	0.9691	0.2038	4.6934e-86
587.5	0.8843	0.9739	0.2198	1.8843e-87
588.55	0.8772	0.9671	0.2365	7.37e-89
589.6	0.857	0.9591	0.254	2.8084e-90
590.65	0.8443	0.9486	0.2724	1.0424e-91
591.7	0.8361	0.9436	0.2915	3.7702e-93
592.75	0.8213	0.9393	0.3114	1.3285e-94
593.8	0.8132	0.9336	0.3321	4.5605e-96
594.85	0.8003	0.9133	0.3535	1.5253e-97
595.9	0.7809	0.9061	0.3756	4.9688e-99
596.95	0.7728	0.8998	0.3983	1.5773e-100
598	0.7633	0.8949	0.4217	4.878e-102
599.05	0.7476	0.8782	0.4456	1.4697e-103
600.1	0.7379	0.8764	0.47	4.3143e-105
601.15	0.7332	0.8701	0.4949	1.2335e-106
602.2	0.7242	0.8608	0.5201	3.4368e-108
603.25	0.7015	0.8536	0.5456	9.3286e-110
604.3	0.6921	0.8421	0.5713	2.4669e-111
605.35	0.6803	0.8279	0.5972	6.3556e-113
606.4	0.6624	0.8198	0.6231	1.5949e-114
607.45	0.643	0.8027	0.6489	3.9e-116
608.5	0.6279	0.8006	0.6745	9.2912e-118
609.55	0.6194	0.7768	0.6999	2.1565e-119
610.6	0.6034	0.778	0.725	4.8762e-121
611.65	0.5919	0.7508	0.7495	1.074e-122
612.7	0.5642	0.7307	0.7735	2.305e-124
613.75	0.5386	0.7244	0.7968	4.8195e-126
614.8	0.5307	0.7069	0.8193	9.8177e-128
615.85	0.5027	0.6877	0.8409	1.9484e-129
616.9	0.4937	0.6826	0.8615	3.7664e-131
617.95	0.4662	0.6596	0.881	7.0948e-133
619	0.4472	0.6408	0.8994	1.302e-134
620.05	0.4335	0.6219	0.9164	2.3279e-136
621.1	0.4139	0.6017	0.932	4.0548e-138
622.15	0.3909	0.5819	0.9462	6.8794e-140
623.2	0.3717	0.5681	0.9589	1.1374e-141
624.25	0.3505	0.5505	0.9699	1.8319e-143
625.3	0.3431	0.5342	0.9793	2.8747e-145
626.35	0.3142	0.5138	0.987	4.3948e-147
627.4	0.3014	0.4979	0.9929	6.5442e-149
628.45	0.2857	0.4802	0.9971	9.4959e-151
629.5	0.2647	0.4676	0.9995	1.3424e-152
630.55	0.243	0.4462	1	1.8489e-154
631.6	0.2342	0.4271	0.9987	2.4808e-156
632.65	0.2154	0.4146	0.9956	3.2422e-158
633.7	0.197	0.3949	0.9907	4.1291e-160
634.75	0.1821	0.3777	0.9841	5.1232e-162
635.8	0.1663	0.3607	0.9757	6.193e-164
636.85	0.1495	0.3464	0.9656	7.2932e-166
637.9	0.1399	0.3215	0.9539	8.3657e-168
638.95	0.1221	0.3106	0.9406	9.351e-170
640	0.103	0.2923	0.9258	1.0183e-171
641.05	0.0899	0.2739	0.9096	1.0804e-173
642.1	0.0726	0.2655	0.892	1.1167e-175
643.15	0.0641	0.2441	0.8732	1.1242e-177
644.2	0.0415	0.2258	0.8533	1.1029e-179
645.25	0.0342	0.2122	0.8322	1.0541e-181
646.3	0.0259	0.1926	0.8102	9.8158e-184
647.35	0.0115	0.1837	0.7874	8.9048e-186
648.4	0.0077495	0.1559	0.7638	7.8681e-188
649.45	0.0026354	0.1467	0.7396	6.7748e-190
650.5	0	0.1266	0.7148	5.6832e-192
651.55	0	0.1154	0.6896	4.6447e-194
652.6	0	0.0929	0.6641	3.6982e-196
653.65	0	0.0794	0.6384	2.868e-198
654.7	0	0.0647	0.6125	2.1674e-200
655.75	0	0.0503	0.5866	1.5958e-202

## Sheet: Figure1D
	ROI1	ROI2	ROI3
437.1	0	0	0
438.2	0.0041064	0.0025311	0.0010108
439.3	0.0027232	0.00061096	0
440.4	0.0037606	0.0055188	0.00088736
441.5	0.0028049	0.0075397	0.00050927
442.6	0.0051342	0.0090503	0.0013195
443.7	0.011	0.0041425	0.00013889
444.8	0.0108	0.001712	0.0008102
445.9	0.0105	0.0083319	0.0065124
447	0.0091206	0.0053375	0.00044754
448.1	0.0136	0	0.0054939
449.2	0.0094184	0.0096881	0.0038349
450.3	0.0093703	0.0101	0.0042902
451.4	0.009039	0.0067475	0.0052856
452.5	0.0102	0.0077881	0.0041513
453.6	0.0096009	0.0063983	0.0070989
454.7	0.0102	0.0064655	0.0049769
455.8	0.0115	0.0092987	0.0015432
456.9	0.0116	0.0051361	0.0042979
458	0.0105	0.0086072	0.0090896
459.1	0.0124	0.0069757	0.0096838
460.2	0.0117	0.0081708	0.008372
461.3	0.0107	0.0134	0.0062347
462.4	0.0146	0.0092182	0.0068905
463.5	0.0114	0.0112	0.0062655
464.6	0.0155	0.0165	0.0073612
465.7	0.0168	0.0131	0.0098458
466.8	0.0132	0.0107	0.0135
467.9	0.0123	0.0131	0.0131
469	0.0172	0.0121	0.0131
470.1	0.019	0.0114	0.0103
471.2	0.0196	0.0183	0.0092208
472.3	0.0174	0.0125	0.0109
473.4	0.0219	0.0187	0.0122
474.5	0.0168	0.0122	0.0159
475.6	0.0161	0.0153	0.0125
476.7	0.0222	0.0185	0.0123
477.8	0.0184	0.0161	0.0084029
478.9	0.019	0.0184	0.0124
480	0.0266	0.0144	0.0097995
481.1	0.0184	0.0128	0.0156
482.2	0.0245	0.0175	0.0165
483.3	0.0221	0.0145	0.0149
484.4	0.0204	0.0179	0.0167
485.5	0.0194	0.0233	0.0174
486.6	0.0226	0.019	0.0138
487.7	0.0233	0.0215	0.0158
488.8	0.0265	0.0206	0.0163
489.9	0.0295	0.0199	0.0186
491	0.0249	0.022	0.0175
492.1	0.0286	0.0185	0.0208
493.2	0.0319	0.026	0.0148
494.3	0.0292	0.0229	0.0174
495.4	0.0319	0.0187	0.0213
496.5	0.0287	0.0253	0.0223
497.6	0.0302	0.0248	0.0237
498.7	0.0301	0.0261	0.0207
499.8	0.031	0.0291	0.0201
500.9	0.0404	0.0254	0.0217
502	0.0343	0.0264	0.0225
503.1	0.0356	0.0258	0.0229
504.2	0.0341	0.0343	0.0223
505.3	0.0403	0.0319	0.0274
506.4	0.0349	0.0295	0.0261
507.5	0.0348	0.0315	0.0239
508.6	0.0405	0.0288	0.027
509.7	0.0397	0.0347	0.0273
510.8	0.0427	0.036	0.0287
511.9	0.0414	0.0353	0.0234
513	0.0426	0.0364	0.0359
514.1	0.0418	0.0383	0.0296
515.2	0.0484	0.0444	0.0301
516.3	0.051	0.041	0.0304
517.4	0.0466	0.0418	0.0286
518.5	0.0435	0.04	0.0287
519.6	0.0499	0.0438	0.0333
520.7	0.0482	0.0431	0.036
521.8	0.0511	0.0438	0.0335
522.9	0.0509	0.0464	0.0367
524	0.0491	0.0449	0.0373
525.1	0.0538	0.0527	0.0364
526.2	0.0548	0.0515	0.0351
527.3	0.0483	0.057	0.0382
528.4	0.0589	0.0524	0.0358
529.5	0.0599	0.0584	0.0421
530.6	0.0558	0.0588	0.0403
531.7	0.0595	0.0582	0.0414
532.8	0.0655	0.0651	0.0402
533.9	0.0658	0.0646	0.0443
535	0.064	0.0681	0.0447
536.1	0.0631	0.0727	0.0448
537.2	0.0634	0.0721	0.0459
538.3	0.0701	0.0736	0.0409
539.4	0.0731	0.078	0.0435
540.5	0.0764	0.0794	0.048
541.6	0.0754	0.085	0.0475
542.7	0.0774	0.0858	0.0442
543.8	0.0785	0.0938	0.0462
544.9	0.0808	0.0905	0.0492
546	0.0815	0.0916	0.0505
547.1	0.085	0.0989	0.0576
548.2	0.0871	0.1049	0.0536
549.3	0.0888	0.0987	0.0568
550.4	0.0943	0.1113	0.0571
551.5	0.0958	0.1195	0.0553
552.6	0.0932	0.1191	0.0627
553.7	0.0967	0.1254	0.0561
554.8	0.1	0.1277	0.0573
555.9	0.1062	0.1363	0.0608
557	0.1079	0.1449	0.0615
558.1	0.1124	0.1372	0.0586
559.2	0.1182	0.1516	0.0652
560.3	0.1256	0.1529	0.0594
561.4	0.1231	0.1645	0.0671
562.5	0.1222	0.1713	0.0666
563.6	0.1345	0.1635	0.0694
564.7	0.137	0.1861	0.0701
565.8	0.1401	0.1921	0.0722
566.9	0.1418	0.1906	0.078
568	0.1434	0.2012	0.0755
569.1	0.152	0.2236	0.0785
570.2	0.1594	0.2127	0.0893
571.3	0.1595	0.2289	0.0897
572.4	0.1718	0.2388	0.0875
573.5	0.1751	0.2428	0.0852
574.6	0.1784	0.2566	0.0924
575.7	0.1848	0.2668	0.0944
576.8	0.1879	0.2773	0.0954
577.9	0.1964	0.2884	0.1037
579	0.213	0.3029	0.1027
580.1	0.2132	0.3037	0.1062
581.2	0.2266	0.316	0.1172
582.3	0.237	0.3391	0.1152
583.4	0.2465	0.3443	0.1233
584.5	0.255	0.3552	0.1181
585.6	0.2598	0.3692	0.1247
586.7	0.2675	0.3758	0.1353
587.8	0.2812	0.3955	0.1366
588.9	0.2973	0.419	0.1481
590	0.3083	0.4401	0.1468
591.1	0.3118	0.4416	0.156
592.2	0.3228	0.463	0.1611
593.3	0.333	0.4671	0.1635
594.4	0.3383	0.4783	0.1786
595.5	0.3659	0.5097	0.1767
596.6	0.3742	0.5231	0.1932
597.7	0.3825	0.5425	0.2063
598.8	0.4003	0.5599	0.2096
599.9	0.4048	0.5666	0.2177
601	0.43	0.5776	0.2195
602.1	0.4441	0.6008	0.2372
603.2	0.4558	0.614	0.2472
604.3	0.4859	0.6208	0.2568
605.4	0.5039	0.6373	0.2688
606.5	0.5202	0.6455	0.2764
607.6	0.5206	0.678	0.2909
608.7	0.556	0.7101	0.3145
609.8	0.5832	0.7208	0.3247
610.9	0.5987	0.7407	0.3377
612	0.6149	0.7583	0.3604
613.1	0.6367	0.7705	0.3774
614.2	0.6593	0.803	0.3846
615.3	0.6799	0.8268	0.4104
616.4	0.6914	0.8505	0.4275
617.5	0.7202	0.8645	0.4556
618.6	0.7553	0.892	0.4772
619.7	0.7534	0.9115	0.4822
620.8	0.7741	0.9051	0.5036
621.9	0.7863	0.9328	0.522
623	0.7955	0.9426	0.543
624.1	0.8104	0.9442	0.5644
625.2	0.831	0.9536	0.5899
626.3	0.8383	0.9622	0.6049
627.4	0.8607	0.9679	0.6189
628.5	0.868	0.9758	0.636
629.6	0.8754	0.9784	0.6618
630.7	0.9069	0.9847	0.691
631.8	0.9174	0.9788	0.6963
632.9	0.9299	0.9848	0.7167
634	0.9262	0.987	0.7383
635.1	0.9484	1	0.759
636.2	0.9445	0.9852	0.7765
637.3	0.9467	0.9954	0.798
638.4	0.955	0.983	0.8117
639.5	0.9622	0.9948	0.8388
640.6	0.9686	0.9795	0.8573
641.7	0.9801	0.9719	0.8677
642.8	0.9814	0.9861	0.8898
643.9	0.9827	0.9543	0.9056
645	1	0.9714	0.9265
646.1	0.9896	0.947	0.9464
647.2	0.9955	0.9379	0.9262
648.3	0.9925	0.9397	0.9546
649.4	0.9708	0.9338	0.9871
650.5	0.9658	0.9218	0.989
651.6	0.9649	0.9003	0.9874
652.7	0.9419	0.875	0.9986
653.8	0.9493	0.8535	0.9939
654.9	0.9159	0.845	0.9991
656	0.8995	0.8199	1
